# Supplementary material for: TOB1 attenuates IRF3-directed antiviral responses by recruiting HDAC8 to specifically suppress IFN-β expression
Source: Commun Biol. 2022 Sep 9;5:943. doi: 10.1038/s42003-022-03911-x (PMC9463440; doi:10.1038/s42003-022-03911-x)
Supplement: Supplementary file 3 — Supplementary Data 1 [file 42003_2022_3911_MOESM3_ESM.xlsx]

## Sheet: fig1
fig1b									fig1a
									fig1c
fig1d

## Sheet: fig2
fig2c-1
IFN-b (pg/ml)	WT	WT	WT	TOB1-/-	TOB1-/-	TOB1-/-
MOCK	6	4.48649	3.24324	4.40541	3.83784	3.13514
VSV	53.973	51.6757	51.6757	205.811	196.703	205.324			1.02589e-06
fig2g-1
Ccl5 mRNA(fold)	Tob1+/+			Tob1-/-
MOCK	1	0.967061	1.12528	0.128686	0.239963	0.119984
VSV	4.27854	5.5941	7.05527	18.1594	16.417	22.1064			0.00206964
fig2g-4
Cxcl10 mRNA(fold)	Tob1+/+			Tob1-/-
MOCK	1	0.839275	1.26531	0.110731	0.182409	0.0985399
VSV	29.7337	33.9548	44.7245	126.614	122.555	130.1			5.38711e-05
fig2a-1
Ifnb1 mRNA(fold)	Tob1+/+			Tob1-/-
MOCK	1	0.85	0.33	1	2.09214	0.907526
VSV	23102.5	35919.2	41391.6	74528	152790	90377.5			0.0416864
fig2a-2
Tnfa mRNA(fold)	Tob1+/+			Tob1-/-
MOCK	1	1.0847	1.01694	1.68806	2.7456	1.40573
VSV	268.37	284.561	322.913	424.937	294.271	295.486			0.3738
fig2a-3
Il6 mRNA(fold)	Tob1+/+			Tob1-/-
MOCK	1	1.46674	1.49324	12.8697	31.9899	27.9259
VSV	778.193	743.977	1112.42	829.39	514.861	782.915			0.331065
fig2c-2
IFN-b (pg/ml)	Tob1+/+			Tob1-/-
MOCK	7.18919	6.27027	8.21622	8.48649	7.48649	11.4595			0.219366
LPS	107.46	104.784	88.8108	319.946	278.757	302.162			0.000113159
SeV	135	114.351	108.189	203.081	203.405	213.973			0.000586679
HSV	120.568	109.676	102.054	395.865	370.622	336.432			0.000141271
fig2g-2
Ccl5 mRNA(fold)	Tob1+/+			Tob1-/-
MOCK	1	0.678053	0.854464	0.498238	0.51391	0.446798
VSV	32.8035	32.5405	32.0704	39.6459	38.9784	41.927			0.00109887
fig2g-3
Isg56 mRNA(fold)	Tob1+/+			Tob1-/-
MOCK	1	0.831162	1.1118	0.664268	0.610398	0.590145
VSV	33.2978	36.8824	32.7918	39.1003	38.5185	38.7764			0.0261512
fig2b
IFN-b (pg/ml)	Tob1+/+			Tob1-/-
MOCK	1	0.746214	0.688939	0.856488	0.694489	0.658572			0.543235
LPS	136.972	137.701	125.857	235.585	216.795	231.932			0.000165084
SeV	9.14204	9.1015	8.89787	17.3562	16.7806	15.383			0.000226399
HSV	82.6218	76.3251	72.9972	130.35	135.77	119.305			0.000800233
fig2e							fig2f
fig2d

## Sheet: fig3
fig3d-2					fig3d-1					fig3d-2
lung					spleen					liver
TOB1+/+	TOB1-/-				TOB1+/+	TOB1-/-				TOB1+/+	TOB1-/-
33549.1	4735.64				1768.82	23.2567				12667.3	14.6753
12520.3	8365.62				1606.83	379.987				6007.49	462.897
28873.7	7462.04				64.09	261.347				347.419	853.543
15533.1	4286.61				673.997	673.997				5187.13	143.725
28376.6	3237.96				1064.6	54.72				3949.75	154.223
19317	5372.08	0.00057941			1285.35	209.287	0.0147748			1818.68	186.87	0.0237675
fig3e	WT	TOB1-/-			fig3a
8	1				VSV mRNA(fold)	WT			TOB1-/-
8	1				MOCK	1	0.7	0.51	0.16	0.41	0.16
8	1				VSV	334.99	336.3	320.26	224.61	185.38	190.35		0.000617425
8	1
8	1
8	1
16	1
16	1				fig3b
16	1				TOB1+/+	TOB1-/-	VSV8h
16		1			94.7027	549.811
16		1			36.5405	565.378
16		1			83	839.892
16		1			108.46	664.595	0.000156724
24		1
32		1
32		1			fig3c
36	0				TOB1+/+	TOB1-/-	VSV8h
36		0			1.71909	1.34543
36		0			1.64113	1.86694
36		0			1.64247	2.44624
					1.88844	2.59812	0.287522

## Sheet: fig4
fig4a
IFN-b lucif.activation	Ctrl						TOB1
Ctrl	0.662961	1.14209	1.4035	1.26187	0.466431	1.06314	0.535354	0.475693	0.600859	0.604073	0.871026	0.533528
VSV	29.9764	18.2943	32.3794	42.4034	25.9864	27.4006	14.635	14.4969	11.4716	16.7517	11.3839	11.0651			0.00077623
SeV	10.5017	12.5203	9.08845	10.3847	9.26087	9.23893	3.83947	4.34552	3.74012	4.14729	3.3593	3.78941			4.68111e-07
fig4b
IFN-b lucif.activation	Ctrl				TOB1
Ctrl	0.01	0.013	0.009	0.009
RIG-I	8.619	9.684	8.266	9.249	0.03	0.028	0.03	0.107			1.35972e-07
MAVS	2.914	3.355	3.498	3.272	0.978	0.875	0.851	0.958			1.7185e-06
TRIF	0.284	0.292	0.247	0.33	0.026	0.018	0.018	0.019			4.32032e-06
TBK1	3.243	2.96	3.192	2.444	0.046	0.043	0.04	0.083			3.93761e-06
IRF3-5D	2.174	2.834	2.932	2.75	1.108	1.252	1.453	1.563			0.000536968
fig4c
IRF3 lucif.activation	Ctrl				TOB1
Ctrl	0.139	0.136	0.138	0.135
RIG-I	1.083	1.226	1.024	1.06	0.012	0.011	0.012	0.009			3.00344e-07
MAVS	0.434	0.475	0.501	0.451	0.067	0.057	0.087	0.079			3.01721e-07
TRIF	1.08	1.068	1.078	0.961	0.029	0.022	0.02	0.018			3.29218e-08
TBK1	2.982	3.918	3.447	3.864	0.016	0.016	0.01	0.016			3.42614e-06
fig4d
Ifnb1 promoter DNA(fold)	Mock			VSV
-126~+4	1.88277	1.38778	1.34734	30.7123	30.068	22.7957					0.000492739
-303~-106	1.46241	1.54871	1.94415	1.66338	1.59871	1.31423
fig4f
Ifnb1 promoter DNA(fold)	TOB1+/+			TOB1-/-
0h	23.6398	24.7704	31.3332	22.2943	21.0701	16.451
4h	45.2418	65.8126	47.8398	88.4766	106.01	97.3072					0.00571453
0h	15.3659	16.1007	20.3666	18.3613	17.5656	14.5632
4h	21.9927	22.8819	29.4436	27.0171	24.0543	20.4215

## Sheet: fig5
fig5d
IFN-b (pg/ml)	Ctrl siRNA			Hdac8 siRNA
MOCK	14.3784	14.6216	13.7027	13.1622	14.2973	13.4324
VSV	132.838	85.973	100.432	340.541	382.973	468.946			0.00193668
fig5e
Ifnb mRNA(fold)	Ctrl siRNA			Hdac8 siRNA
MOCK	1	1.06723	0.982853	0.287836	0.262623	0.238667
VSV	22.8864	24.775	27.65	64.5542	60.9008	60.6245			3.93573e-05
fig5g
Ifnb mRNA(fold)	DMSO			PCI
mock	1.15285	1.49567	1.73719	1.96508	2.53556	2.43029
VSV	10.3804	17.1909	11.7288	30.7538	26.4738	29.7957			0.00291484
fig5f
IRF3 lucif.activation	DMSO						PCI
Ctrl	0.966875	1.06007	1.10432	1.04617	0.928716	0.893848	1.90398	1.9925	1.71174	1.77975	1.83685	1.66294
MAVS	47.6406	69.6088	97.5378	92.7092	93.8822	94.6333	86.8998	123.986	124.099	125.39	119.49	115.753			0.00813143
TBK1	32.3376	42.9907	27.2373	34.7383	43.6313	38.0811	52.8492	64.4749	62.2029	53.328	59.9186	59.9743			4.21984e-05
fig5c					fig5a
fig5b

## Sheet: fig6
fig6a
Ifnb1 promoter DNA(fold)	DMSO			PCI
mock	0.985859	1.21513	1.34072	4.49231	5.14591	4.67502			8.35024e-05
VSV	2.41366	2.29058	1.77301	10.1175	10.387	13.3586			0.000987606
fig6b
Ifnb1 promoter DNA(fold)	TOB1+/+			TOB1-/-
mock	1.59598	1.47339	1.21148	2.23014	2.4408	3.08233			0.0144908
VSV	2.63211	2.25229	2.58191	5.7891	6.90689	5.53956			0.00119654
fig6c
IFN-b lucif.activation(fold)	Ctrl						TOB1
mock	0.652174	1.04348	1.17391	1.43478	1.04348	0.652174	0.521739	0.521739	0.456522	0.521739	0.456522	0.586957
-	44.5435	48.1304	31.7935	39.375	46.4511	48.0652	20.6087	25.2228	23.4783	23.8207	23.5761	20.1848		2.31776e-05
2.5	48.6163	44.4587	45.7891	48.1728	47.6739	50.2239	45.2902	44.9576	43.7935	41.4098	42.6294	43.0728
5	57.1957	52.5652	53.8696	56.6739	56.087	59.087	54	53.2826	52.8913	50.1522	53.8043	50.6739
fig6d

## Sheet: figS1
figS1d
Cxcl10 mRNA(fold)	Tob1+/+			Tob1-/-
MOCK	1	0.97	0.96	1.45	1.24	1.48
IFN-b	5900.34	5717.6	7013.08	6293.58	4423.67	4952.02		0.224738
figS1b
Isg15 mRNA(fold)	Tob1+/+			Tob1-/-
MOCK	1	0.99	0.76	1.14	0.77	0.89
IFN-b	54.8	67.68	83.32	61.81	55.88	52.45		0.243043
figS1b
Isg56 mRNA(fold)	Tob1+/+			Tob1-/-
MOCK	1	0.88	1.01	0.77	0.77	0.73
IFN-b	417.37	570.66	489.99	452.86	413.82	361.65		0.181749
figS1e							figS1a

## Sheet: figS2
figS2a
Ifna mRNA(fold)	Tob1+/+			Tob1-/-
MOCK	0.06	1	1.89	1	1	0.19
VSV	5145.82	5298.15	5206.62	6771.69	7638.39	7838.84		0.00264602
figS2b
Ifng mRNA(fold)	Tob1+/+			Tob1-/-
MOCK	1	0.935457	0.675647	1.59993	0.647508	0.953952
VSV	32.7252	41.545	36.8146	14.5527	12.1887	16.814		0.00144051
